# Supplementary material for: Plasma Fatty Acid Profiling and Mathematical Estimation of the Omega-3 Index: Toward Diagnostic Tools in Atherosclerosis and Statin Therapy Monitoring
Source: Biomedicines. 2025 Jun 4;13(6):1383. doi: 10.3390/biomedicines13061383 (PMC12189591; doi:10.3390/biomedicines13061383)
Supplement: Supplementary file 1 [file biomedicines-13-01383-s001.zip]

Archive with 1 entries (1 files):
- biomedicines-3632980-supplementary.pdf
